# Supplementary material for: Cyclic di-GMP as an antitoxin regulates bacterial genome stability and antibiotic persistence in biofilms
Source: eLife. 2024 Oct 4;13:RP99194. doi: 10.7554/eLife.99194 (PMC11452175; doi:10.7554/eLife.99194)
Supplement: Figure 1—figure supplement 1—source data 1. [file elife-99194-fig1-figsupp1-data1.xlsx]

## Sheet: Fig. 1- figure supplement 1C
static culture 0.5 h, planktonic cells
c-di-GMP sensor R-1 score	cells ratio
0.1	0
0.2	0.007299
0.3	0.211679
0.4	0.613139
0.5	0.138686
0.6	0.029197
0.7	0
0.8	0
0.9	0
1	0
1.1	0
1.2	0
1.3	0
1.4	0
1.5	0
1.6	0
1.7	0
1.8	0
1.9	0
2	0
2.1	0
2.2	0
2.3	0
2.4	0
2.5	0

## Sheet: Fig. 1- figure supplement 1D
static culture 2 h, planktonic cells
c-di-GMP sensor R-1 score	cells ratio
0.1	0
0.2	0
0.3	0.2
0.4	0.537931
0.5	0.206897
0.6	0.041379
0.7	0.006897
0.8	0.006897
0.9	0
1	0
1.1	0
1.2	0
1.3	0
1.4	0
1.5	0
1.6	0
1.7	0
1.8	0
1.9	0
2	0
2.1	0
2.2	0
2.3	0
2.4	0
2.5	0

## Sheet: Fig. 1- figure supplement 1E
static culture 3.5 h, planktonic cells
c-di-GMP sensor R-1 score	cells ratio
0.1	0
0.2	0.007299
0.3	0.211679
0.4	0.613139
0.5	0.138686
0.6	0.029197
0.7	0
0.8	0
0.9	0
1	0
1.1	0
1.2	0
1.3	0
1.4	0
1.5	0
1.6	0
1.7	0
1.8	0
1.9	0
2	0
2.1	0
2.2	0
2.3	0
2.4	0
2.5	0
