# Supplementary material for: Cyclic di-GMP as an antitoxin regulates bacterial genome stability and antibiotic persistence in biofilms
Source: eLife. 2024 Oct 4;13:RP99194. doi: 10.7554/eLife.99194 (PMC11452175; doi:10.7554/eLife.99194)
Supplement: Figure 3—figure supplement 2—source data 1. [file elife-99194-fig3-figsupp2-data1.xlsx]

## Sheet: Fig. 3- figure supplement 2B
	HipH-BFP fluorescence value	c-di-GMP sensor R-1 score
cell 1	387.811	16.5181
cell 2	318.882	17.2354
cell 3	294.365	16.5222
cell 4	169.955	8.05198
cell 5	164.452	4.58191
cell 6	161.93	8.22694
cell 7	157.985	5.75743
cell 8	157.665	6.47257
cell 9	144.643	4.466
cell 10	143.422	3.37429
cell 11	140.794	8.18357
cell 12	136.645	5.07735
cell 13	135.115	6.12676
cell 14	133.614	5.85211
cell 15	132.338	5.569
cell 16	132.306	5.54632
cell 17	130.509	5.47085
cell 18	130.38	6.12464
cell 19	127.523	4.93529
cell 20	126.135	5.32621
cell 21	125.614	4.10487
cell 22	123.172	5.50808
cell 23	122.706	3.18601
cell 24	122.436	5.97644
cell 25	121.95	6.57274
cell 26	121.338	4.33868
cell 27	121.131	6.78575
cell 28	120.858	3.88525
cell 29	119.755	5.13412
cell 30	118.966	7.4637
cell 31	118.012	6.91242
cell 32	116.84	5.93147
cell 33	116.56	5.29576
cell 34	116.28	6.38553
cell 35	115.735	4.67908
cell 36	112.828	6.26351
cell 37	112.481	5.74877
cell 38	111.271	5.73641
cell 39	111.186	4.55238
cell 40	110.678	5.43923
cell 41	110.664	5.40461
cell 42	110.454	7.12405
cell 43	110.374	5.22453
cell 44	109.819	5.90489
cell 45	109.229	4.65453
cell 46	108.724	5.2982
cell 47	108.194	5.8453
cell 48	107.658	5.21375
cell 49	107.527	5.0188
cell 50	107.193	5.63497
cell 51	106.725	4.52034
cell 52	106.577	4.47358
cell 53	106.4	6.80605
cell 54	106.28	4.52144
cell 55	105.876	5.81191
cell 56	105.702	5.86486
cell 57	105.701	6.57544
cell 58	105.546	3.36423
cell 59	105.433	6.70545
cell 60	104.284	5.13981
cell 61	103.908	6.02087
cell 62	103.283	5.14864
cell 63	102.559	6.16968
cell 64	102.301	6.98154
cell 65	102.127	5.78915
cell 66	101.631	7.02778
cell 67	101.051	7.16074
cell 68	100.496	5.3107
cell 69	100.022	5.16047
cell 70	98.804	9.03358
cell 71	98.755	7.14168
cell 72	98.596	5.06505
cell 73	98.584	5.93825
cell 74	98.324	5.74585
cell 75	98.08	4.7832
cell 76	97.119	6.51811
cell 77	96.94	5.59775
cell 78	96.673	3.04848
cell 79	96.402	5.47081
cell 80	96.12	6.29325
cell 81	95.694	4.74977
cell 82	95.037	4.31846
cell 83	94.949	4.99719
cell 84	93.941	5.98554
cell 85	92.725	5.25171
cell 86	92.585	4.05424
cell 87	90.199	5.12226
cell 88	89.453	6.31426
cell 89	89.39	6.49028
cell 90	88.857	6.83507
cell 91	88.278	3.85526
cell 92	88.272	5.00021
cell 93	87.028	6.23831
cell 94	86.459	6.11724
cell 95	85.867	5.28244
cell 96	85.677	5.39454
cell 97	85.042	4.67237
cell 98	83.656	6.14752
cell 99	83.631	4.77496
cell 100	83.302	5.8031
cell 101	83.203	7.14708
cell 102	81.229	5.62017
cell 103	81.087	5.11383
cell 104	80.434	4.55424
cell 105	79.625	5.90833
cell 106	79.623	4.64283
cell 107	79.562	5.17156
cell 108	79.134	4.7473
cell 109	78.125	4.84684
cell 110	77.824	4.82757
cell 111	77.22	5.74335
cell 112	77.056	6.23993
cell 113	77.011	6.24068
cell 114	75.571	5.37717
cell 115	75.207	5.0912
cell 116	74.967	3.55327
cell 117	74.925	4.66216
cell 118	74.165	4.78081
cell 119	73.624	4.14254
cell 120	72.71	6.63166
cell 121	71.875	8.57555
cell 122	70.583	7.03587
cell 123	68.851	4.58634
cell 124	68.387	5.10377
cell 125	68.112	3.01567
cell 126	66.157	5.88727
cell 127	63.339	6.04568
cell 128	63.2	6.10661
cell 129	61.758	7.19649
cell 130	61.427	6.25038
cell 131	60.88	5.633
cell 132	58.646	4.57363
cell 133	58.463	4.31812
cell 134	58.061	5.20988
cell 135	57.869	6.10313
cell 136	57.738	4.64228
cell 137	56.054	3.57388
cell 138	55.916	6.31121
cell 139	52.75	5.52095
cell 140	51.82	4.47904
cell 141	51.425	2.81244
cell 142	48.656	6.58891
cell 143	45.461	4.20647
cell 144	43.955	6.70723
cell 145	43.861	5.75585
cell 146	42.778	0.780657
cell 147	37.742	5.66218

## Sheet: Fig. 3- figure supplement 2D
Relative mRNA level of hipH		two-tailed Student’s t test
vector	dgcZ	vector vs dgcZ
1	0.95995	P Value	Summary
0.18049	0.45202	0.6938	ns
0.25949	0.42629

## Sheet: Fig. 3- figure supplement 2E
persister ratio (log10)			two-tailed Student’s t test			two-tailed Student’s t test
WT	ΔhipH	Promoter-rhaB-hipH	WT vs ΔhipH			WT vs Promoter-rhaB-hipH
-3.05898	-4.16563	-3.80731	P Value	Summary		P Value	Summary
-2.77085	-4.21967	-3.73008	0.0002	***		0.0009	***
-3.01472	-4.08279	-3.79677

## Sheet: Fig. 3- figure supplement 2F
	c-di-GMP sensor R-1 score
	vector		Fold change			dosC		Fold change			dgcZ		Fold change
mean	1.41	1.23	0.87		mean	1.79	4.86	2.72		mean	1.61	6.8	4.22
arabinose	0	2e-05				0	2e-05				0	2e-05
	1.30256	1.10311				1.78053	4.80063				1.40927	6.64929
	1.14397	1.1904				1.50414	4.32676				1.50732	6.58163
	1.25852	1.16438				2.55809	3.90352				1.56772	5.55349
	1.26613	1.25421				3.34013	4.9061				1.51051	6.02297
	1.4201	1.23291				2.0967	4.77079				1.54491	6.90226
	1.654	1.43501				1.47466	6.45519				1.31039	6.82142
	1.52255	1.079				1.67001	4.00623				1.66594	5.03233
	1.0358	1.21355				2.17594	3.38553				1.47961	6.75306
	1.47632	1.24262				1.64931	4.95646				2.19827	6.36254
	1.44102	1.28903				1.78932	5.59983				1.63732	5.75334
	1.14971	1.08542				1.38752	6.19924				1.57419	6.81575
	1.16736	1.46202				2.09972	7.44114				1.28373	5.78071
	1.1222	1.1989				2.14177	6.63161				1.24522	6.49663
	1.08712	1.14487				2.2865	5.91947				1.47842	7.77146
	1.55901	1.12864				1.80447	4.45625				1.83854	6.78233
	1.21124	1.1401				1.54124	6.17894				1.71896	6.81547
	0.937089	1.40394				2.09072	4.68738				1.74291	5.73964
	2.07398	1.09056				2.12945	5.16025				1.61355	5.89772
	1.6912	1.53014				1.78011	6.15415				1.49779	6.79445
	1.24395	1.10176				1.54029	8.12797				1.54147	6.21999
	1.1084	1.41022				2.26755	6.72735				1.65307	7.3642
	1.41076	1.05499				2.0351	5.69788				1.45992	6.12685
	1.37113	1.35083				1.53648	6.62923				1.79062	6.70614
	1.33727	1.29518				2.23316	4.67922				1.55544	4.80333
	1.39481	1.03644				1.63197	4.61182				1.51332	8.03019
	1.05593	1.18311				1.73048	5.52951				1.63804	6.61682
	1.53931	1.24061				1.98544	4.50546				1.50566	5.73615
	1.03889	1.05655				1.92727	5.46347				1.42571	6.54215
	1.16423	1.02065				1.86112	4.44107				1.81093	8.55074
	1.18763	1.03511				1.60085	3.70224				1.5309	6.27297
	1.35779	1.10589				1.58851	5.02604				1.40466	5.63606
	0.792723	1.02537				1.83307	3.5877				1.9122	7.07499
	1.13778	1.27137				1.83708	3.18806				2.0411	8.24667
	1.07626	1.1363				1.67218	3.9616				1.50368	5.57911
	1.4094	1.20634				1.98081	4.64593				1.76106	7.21626
	1.25829	1.18382				2.17809	5.29137				1.34301	8.57611
	1.30966	1.21202				1.89717	4.64662				1.68239	5.55491
	1.29159	1.47917				1.47783	8.29841				1.4151	11.3814
	1.16941	1.31028				1.87835	3.89217				1.82546	8.65291
	1.38435	1.25534				1.85184	4.08157				1.88093	6.56276
	1.71906	1.19453				2.08139	5.50146				2.13143	6.4184
	1.17272	1.03905				2.06538	3.44428				1.79614	6.12674
	1.3017	1.05146				1.81294	5.91086				1.73037	5.4635
	1.22284	1.74378				1.66249	3.95676				2.00841	7.47166
	1.24576	1.19694				1.83542	3.64081				1.61912	3.8245
	1.89478	1.16775				1.65073	3.84107				1.47829	7.40231
	1.08622	1.26404				2.08532	4.43103				1.97865	7.30909
	1.24619	1.67334				2.13745	3.59851				1.75319	7.73575
	1.40557	1.26203				1.66246	6.485				1.59354	4.63738
	1.22151	1.21864				1.5617	4.52798				1.32579	7.4112
	1.14211	1.10848				1.36161	5.17451				2.11189	6.3162
	1.42565	1.44879				2.15029	3.69107				1.46919	7.12901
	1.48289	1.35492				2.23394	5.65764				1.55627	6.31712
	1.39972	1.17056				1.71376	6.15752				1.32271	4.88179
	1.42618	1.34506				1.93607	5.76858				1.45259	8.93487
	1.39651	1.3097				1.87987	4.38943				2.34104	5.64841
	1.3174	1.31015				1.2178	5.79979				1.77878	4.79205
	1.42693	1.35784				1.37341	4.47658				2.09445	7.31898
	1.43481	1.25011				1.52326	3.53129				1.4696	8.84173
	1.2698	1.0682				1.31655	3.47865				1.24348	6.63702
	1.46858	1.19934				1.29459	4.00543				1.47991	6.73374
	1.80783	1.7281				1.53674	4.13878				1.36495	7.10793
	1.28441	1.34114				1.70656	3.08064				1.25043	10.7049
	1.69444	1.37194				1.53654	5.83468				1.35858	6.06818
	1.61167	1.36599				1.35136	3.90049				1.73978	5.00105
	1.38624	1.07473				1.6157	3.44391				1.60043	7.50509
	1.43134	1.14746				1.52897	5.17545				1.35114	6.11527
	1.33566	1.46782				1.57621	3.80632				1.84823	5.26067
	1.46645	1.44004				1.68183	5.72892				1.45816	6.42422
	1.51791	1.43701				1.72776	5.01333				1.37012	5.16612
	1.32728	1.54747				1.48605	3.63871				1.44165	6.5496
	1.28904	1.39389				1.59839	3.71049				1.51993	6.71317
	1.46514	1.30713				1.56039	4.67753				1.73938	8.47099
	1.42161	1.26123				1.68478	4.25465				1.49653	8.27007
	1.10917	1.32443				1.47693	6.01468				1.41752	7.59884
	1.22364	1.31101				1.95932	3.64008				1.45393	13.741
	1.25382	1.10501				1.75386	4.63177				1.35115
	1.21812	1.01484					3.51658				1.94443
	1.27592	1.13639					6.12359				1.86145
	1.24624	1.12942					3.9375				1.34714
	1.25659	1.13639					4.68268				1.84556
	1.47043	1.02444					4.6446				1.92191
	1.53171	1.23418					4.46632				1.47509
	1.50891	0.996848					4.4172				1.40466
	1.1832	1.20758					6.22793				1.80646
	1.36579	1.47333									1.7106
	1.74323	1.25859									1.24521
	1.32788	1.06115									1.74372
	1.70198	1.02895									1.87932
	1.3726	1.2314									1.37941
	1.01528	1.11045									1.31615
	1.57846	1.09812									1.34139
	0.870919	1.16741									1.27357
	1.59221	1.32967									1.53125
	1.29653	1.21401									1.26319
	1.52838	1.03216									2.19063
	1.41921	1.29659									1.28616
	1.24035	0.904359									1.3226
	1.58216	1.28117									1.70717
	1.11121	1.22469									1.82373
	1.64777	1.23327									1.5036
	2.8302	1.11735									1.38547
	1.53457	1.21451									1.62927
	1.57002	1.15131									1.78799
	1.24017	1.20616									2.01147
	1.30269	1.12053									2.47086
	1.47887	1.27413									1.27457
	1.45925	1.28111									1.34417
	1.34425	1.16687									1.2583
	1.23091	1.15857									1.85057
	5.18449	1.41759									1.69115
	1.70365	1.04587									1.44597
	1.72248										1.54931
	1.1558										1.4187
	1.27052										1.881
	1.55318										1.52544
	1.50788										1.5918
	1.66077										1.94183
	1.46446
	1.31214
	1.48283
	1.46446
	1.73766
	1.38177
	1.53417
	1.57734
	1.4611
	1.38887
	1.36793
	1.46847
	1.39141
	1.26869
	1.22485
	1.7552
	1.39544
