# Supplementary material for: Cyclic di-GMP as an antitoxin regulates bacterial genome stability and antibiotic persistence in biofilms
Source: eLife. 2024 Oct 4;13:RP99194. doi: 10.7554/eLife.99194 (PMC11452175; doi:10.7554/eLife.99194)
Supplement: Figure 5—figure supplement 1—source data 2. [file elife-99194-fig5-figsupp1-data2.xlsx]

## Sheet: Fig. 5- figure supplement 1C
	1	2	3	4	5	6
bp	Cont	HipH + H2O	HipH + c-di-GMP	HipH + cAMP	HipH + GTP	HipH + HipB
8678.01	0.000622975	-2.1891e-05	0.001956	0.000328	0.000386	0.000207
8622.6	0.000601997	-5.223e-05	0.002038	0.000328	0.000405	0.000203
8567.51	0.00051745	-4.1093e-05	0.002003	0.000324	0.000376	0.00016
8512.74	0.000462145	-7.2969e-05	0.001899	0.000362	0.00035	0.000168
8458.29	0.000500922	-8.1418e-05	0.001995	0.000324	0.000338	0.000151
8404.15	0.000436082	-0.00018895	0.002082	0.000302	0.000372	0.00014
8350.33	0.000546056	-0.0002431	0.002118	0.000266	0.000428	0.000143
8296.81	0.000633781	-0.00029034	0.002163	0.000256	0.000408	0.000189
8243.61	0.000659844	-0.00022083	0.00228	0.000298	0.000447	0.000236
8190.72	0.000748841	-0.00017282	0.002517	0.000366	0.000479	0.00027
8138.14	0.000717056	-0.00015093	0.002728	0.000423	0.000518	0.00037
8085.86	0.000649673	-0.00011752	0.002903	0.000407	0.000556	0.000426
8033.89	0.000666201	-0.00011445	0.003104	0.000404	0.000782	0.000425
7982.23	0.000809867	-8.9483e-05	0.003559	0.000409	0.001116	0.00047
7930.86	0.00073867	-0.00015592	0.003959	0.000448	0.001458	0.00057
7879.8	0.000900135	-0.00021123	0.00446	0.000488	0.00167	0.000748
7829.04	0.000997395	-0.00021315	0.005161	0.000593	0.00187	0.001031
7778.58	0.00104634	-0.00012059	0.005884	0.000759	0.00206	0.001297
7728.42	0.00103744	-7.4889e-05	0.006696	0.000926	0.002211	0.001443
7678.55	0.000990402	-4.839e-05	0.007611	0.001125	0.002389	0.001719
7628.98	0.00120717	8.90988e-05	0.008382	0.001271	0.002546	0.001979
7579.71	0.00164198	0.000225819	0.009274	0.001476	0.002712	0.002162
7530.73	0.00206281	0.000412466	0.010275	0.001642	0.002916	0.00232
7482.03	0.00250716	0.00052576	0.011079	0.001782	0.003128	0.002321
7433.63	0.00294959	0.000619851	0.012036	0.001927	0.003227	0.002292
7385.52	0.00367174	0.000739673	0.012856	0.001954	0.003225	0.00232
7337.7	0.00446444	0.000847974	0.013504	0.001953	0.003236	0.002245
7290.16	0.00530545	0.000962804	0.014387	0.002016	0.003258	0.00189
7242.91	0.00618207	0.000948211	0.015253	0.001962	0.00315	0.001459
7195.94	0.00705042	0.000972021	0.015756	0.001672	0.002874	0.001203
7149.26	0.00780307	0.00106189	0.016221	0.001407	0.002351	0.000984
7102.85	0.0082614	0.000960884	0.016667	0.001155	0.001836	0.000711
7056.73	0.00852839	0.00075734	0.016766	0.000984	0.001406	0.00056
7010.89	0.0085392	0.000646734	0.016917	0.000784	0.001003	0.000446
6965.32	0.00844703	0.000519999	0.0167	0.000591	0.000713	0.000358
6920.03	0.00829128	0.000359851	0.015914	0.000444	0.000605	0.000292
6875.02	0.00781134	0.000132112	0.014606	0.000385	0.000542	0.000187
6830.28	0.00713306	-1.2674e-05	0.01279	0.000333	0.00053	0.000165
6785.81	0.00610007	-7.6809e-06	0.010447	0.000261	0.000586	0.000158
6741.62	0.00475241	-0.0001252	0.007865	0.000267	0.000525	0.00022
6697.7	0.00344416	-7.6041e-05	0.005565	0.000232	0.000524	0.00031
6654.04	0.0022497	-3.6484e-05	0.00378	0.000185	0.000572	0.000262
6610.66	0.001457	4.22451e-06	0.002513	0.000275	0.000567	0.000226
6567.54	0.00102409	-6.5672e-05	0.001911	0.000357	0.000533	0.000145
6524.68	0.000791432	-8.6026e-05	0.001781	0.000384	0.000524	0.0001
6482.1	0.000750748	-0.00015938	0.001765	0.00033	0.00058	0.000141
6439.77	0.00081241	-1.8818e-05	0.001842	0.000185	0.000645	0.000128
6397.7	0.000821945	5.7607e-06	0.001856	0.000152	0.000586	0.000227
6355.9	0.00083148	-0.00014095	0.001834	0.000133	0.000579	0.00024
6314.36	0.000828938	-1.1137e-05	0.001964	0.000271	0.000677	0.000286
6273.07	0.000744391	-0.00011137	0.002023	0.000266	0.000549	0.000349
6232.05	0.000645859	-0.00022006	0.002038	0.000245	0.00061	0.000405
6191.27	0.00054987	-0.00021315	0.00206	0.000283	0.000758	0.000441
6150.76	0.000578476	-0.000207	0.002107	0.000362	0.000825	0.00046
6110.49	0.000547328	-4.1093e-05	0.002005	0.000367	0.0008	0.000393
6070.48	0.000577205	6.68241e-05	0.00221	0.000365	0.000876	0.000474
6030.73	0.000620432	3.3412e-05	0.002194	0.000266	0.000892	0.000591
5991.22	0.000544149	-4.8774e-05	0.002293	0.000263	0.000937	0.000727
5951.96	0.000495837	9.98521e-06	0.002206	0.000261	0.000925	0.000847
5912.95	0.000494566	9.86999e-05	0.002135	0.000242	0.000848	0.000826
5874.18	0.000588647	6.68241e-05	0.00217	0.000326	0.000856	0.000804
5835.66	0.000554956	4.9542e-05	0.002322	0.000358	0.000886	0.000699
5797.39	0.000490751	0.0001348	0.002347	0.000384	0.000932	0.000533
5759.35	0.000525079	0.000107149	0.002399	0.000329	0.000934	0.000567
5721.56	0.000626153	7.29688e-06	0.002537	0.000248	0.000856	0.000642
5684.02	0.000612804	-1.5362e-05	0.002585	0.000311	0.000856	0.000611
5646.71	0.000551777	2.18906e-05	0.002749	0.000488	0.0009	0.000577
5609.64	0.000434175	7.10486e-05	0.002812	0.000517	0.000876	0.000607
5572.8	0.000426547	9.0635e-05	0.002823	0.00045	0.000946	0.00062
5536.21	0.000333101	8.75626e-05	0.002943	0.000475	0.000971	0.000605
5499.85	0.000366156	7.4505e-05	0.003118	0.000542	0.00099	0.000556
5463.72	0.000511729	0.000144401	0.003207	0.000586	0.000999	0.000605
5427.82	0.000544149	0.000161299	0.00359	0.000587	0.001139	0.000663
5392.16	0.000487573	4.18611e-05	0.003947	0.000661	0.001319	0.00067
5356.73	0.000588647	0.000137105	0.004269	0.000715	0.001366	0.000622
5321.52	0.000629331	0.000122895	0.004527	0.000734	0.001515	0.000812
5286.55	0.000612804	0.000158995	0.004922	0.000711	0.001751	0.001139
5251.8	0.000504737	0.000254239	0.005593	0.000799	0.002044	0.001305
5217.28	0.000507279	0.000274209	0.00625	0.001028	0.002404	0.001448
5182.99	0.000569577	0.000351787	0.006989	0.001179	0.002899	0.001599
5148.91	0.000583562	0.000436661	0.00769	0.001327	0.003394	0.001719
5115.07	0.000646495	0.00044319	0.008717	0.001439	0.003899	0.002031
5081.44	0.000713242	0.000578374	0.009942	0.001469	0.004421	0.00253
5048.03	0.000667473	0.000772701	0.011262	0.001753	0.00489	0.003078
5014.85	0.000629967	0.000884459	0.012235	0.002142	0.005255	0.003588
4981.88	0.000639502	0.00102272	0.013135	0.002577	0.00556	0.004008
4949.13	0.000659844	0.0012854	0.013625	0.003009	0.00588	0.004405
4916.59	0.000656666	0.00146629	0.014005	0.003271	0.006271	0.004645
4884.27	0.000670015	0.00184457	0.014225	0.003442	0.006467	0.004902
4852.17	0.000690357	0.00223477	0.014204	0.003591	0.006612	0.005247
4820.27	0.000729134	0.0023953	0.014227	0.003856	0.006866	0.005532
4788.59	0.000743755	0.00241296	0.014144	0.004123	0.00707	0.00581
4757.12	0.000735491	0.00254085	0.013783	0.004362	0.00722	0.006023
4725.86	0.000867079	0.00281084	0.01332	0.004584	0.007287	0.006063
4694.81	0.00084483	0.00300939	0.012517	0.004788	0.007116	0.006103
4663.97	0.000886149	0.00319565	0.011083	0.004956	0.006737	0.006024
4633.33	0.000792068	0.00340841	0.009488	0.005002	0.006329	0.005722
4602.9	0.000824488	0.00349981	0.007639	0.004925	0.005805	0.00544
4572.67	0.000841651	0.00344029	0.006089	0.004721	0.005248	0.005074
4542.65	0.000874707	0.00335657	0.004976	0.0045	0.004734	0.004674
4512.82	0.000888057	0.00325979	0.003941	0.004236	0.00438	0.004368
4483.2	0.000766004	0.00304472	0.003222	0.003995	0.004126	0.004154
4453.78	0.000698621	0.00284809	0.002877	0.003742	0.003931	0.003959
4424.56	0.0007018	0.0027901	0.002599	0.003469	0.003747	0.003811
4395.54	0.000724685	0.0026046	0.002501	0.003251	0.003591	0.003696
4366.72	0.000691629	0.00244254	0.002308	0.003142	0.003465	0.003512
4338.09	0.000814317	0.00247671	0.002211	0.003042	0.003448	0.003376
4309.65	0.000814317	0.00240836	0.002192	0.002913	0.003374	0.003353
4281.41	0.000802239	0.0023519	0.002071	0.002839	0.003373	0.003358
4253.36	0.000854365	0.00234691	0.002058	0.002819	0.003415	0.00317
4225.51	0.000943997	0.00234768	0.001791	0.002771	0.003331	0.003184
4197.84	0.000982138	0.00226779	0.001846	0.002645	0.003273	0.003262
4170.37	0.00110864	0.00221364	0.001967	0.002582	0.003218	0.003349
4143.08	0.00117094	0.00212416	0.00189	0.002601	0.003261	0.003313
4115.98	0.0013146	0.00197784	0.001896	0.002707	0.003518	0.003192
4089.07	0.00135275	0.00202393	0.001848	0.002669	0.003569	0.003026
4062.35	0.00138517	0.00208806	0.00183	0.00261	0.003447	0.003049
4035.81	0.00141822	0.00208038	0.001783	0.002603	0.003219	0.003109
4009.45	0.00156125	0.00202968	0.001616	0.002693	0.003124	0.003025
3983.28	0.00168839	0.00191063	0.001649	0.002729	0.00315	0.002981
3957.28	0.00201005	0.00189604	0.001732	0.002643	0.003106	0.002923
3931.47	0.00224525	0.00198782	0.001746	0.002566	0.003072	0.002917
3905.84	0.00249253	0.00199512	0.001683	0.002474	0.003072	0.002932
3880.39	0.00279639	0.00192254	0.001778	0.002497	0.003091	0.002965
3855.11	0.00311297	0.00199704	0.001799	0.002535	0.003164	0.003035
3830.02	0.00342191	0.00205388	0.001887	0.002461	0.003253	0.003027
3805.09	0.00363169	0.00200703	0.002055	0.002456	0.003207	0.002973
3780.35	0.00383892	0.00201471	0.002058	0.002463	0.00315	0.003021
3755.77	0.00408684	0.00207155	0.002178	0.002447	0.003115	0.00304
3731.37	0.00417647	0.00211725	0.002265	0.002515	0.003093	0.002976
3707.15	0.00432205	0.00212915	0.002254	0.002535	0.003093	0.002977
3683.09	0.0045439	0.00210995	0.002438	0.002464	0.003115	0.00308
3659.2	0.00476703	0.00209536	0.002898	0.00246	0.003079	0.003062
3635.48	0.00499778	0.00209152	0.003311	0.002625	0.003119	0.003036
3611.93	0.00527558	0.00208576	0.003731	0.002656	0.003124	0.003035
3588.55	0.00548472	0.00206386	0.004328	0.002564	0.003176	0.003065
3565.33	0.00574726	0.0021522	0.005105	0.002504	0.00326	0.00314
3542.28	0.00625517	0.00219214	0.006054	0.002531	0.003351	0.00324
3519.4	0.0068915	0.00209036	0.007169	0.002648	0.00341	0.003458
3496.67	0.00768611	0.00218753	0.00823	0.00267	0.003423	0.003613
3474.11	0.00865108	0.00231618	0.009488	0.00276	0.003528	0.003606
3451.71	0.00980168	0.00240413	0.010561	0.002867	0.003553	0.003687
3429.47	0.0113826	0.00247825	0.011394	0.002935	0.003594	0.00385
3407.39	0.0133196	0.00257196	0.011988	0.003006	0.003666	0.003967
3385.47	0.0155928	0.00272788	0.012493	0.003113	0.003707	0.004025
3363.71	0.0179277	0.00287036	0.012815	0.003227	0.00373	0.003982
3342.1	0.0200413	0.00298097	0.01265	0.00326	0.00367	0.003977
3320.65	0.0219192	0.00297521	0.012364	0.003263	0.003651	0.004085
3299.36	0.0236285	0.00294871	0.012136	0.003297	0.003689	0.004127
3278.22	0.0250436	0.0029153	0.012205	0.0034	0.003703	0.004158
3257.23	0.0262495	0.00293373	0.012282	0.003431	0.003737	0.0042
3236.39	0.0270854	0.00290877	0.012528	0.003413	0.003767	0.00411
3215.71	0.0278438	0.002908	0.012659	0.003396	0.0038	0.00413
3195.17	0.0285284	0.00301169	0.012477	0.003347	0.003796	0.00425
3174.79	0.0291044	0.00308735	0.011894	0.003343	0.00376	0.004314
3154.55	0.02959	0.003115	0.010878	0.003393	0.003656	0.004224
3134.47	0.0299822	0.00303128	0.009335	0.003436	0.003573	0.00407
3114.52	0.030616	0.00295178	0.007507	0.003391	0.003375	0.00382
3094.73	0.0313922	0.00283042	0.005716	0.003322	0.003263	0.003541
3075.08	0.0321868	0.00276091	0.004042	0.003125	0.003204	0.0034
3055.57	0.0332516	0.00271022	0.002738	0.002958	0.003127	0.003332
3036.21	0.0346406	0.00259692	0.001828	0.002814	0.003013	0.003202
3016.99	0.0356405	0.00243447	0.001433	0.002743	0.002955	0.00312
2997.91	0.0355216	0.00228853	0.00113	0.002672	0.002992	0.003131
2978.97	0.0336724	0.00227855	0.000981	0.002618	0.00296	0.00306
2960.17	0.0301564	0.00235996	0.000877	0.002612	0.002909	0.003028
2941.51	0.0252712	0.00231887	0.000827	0.002567	0.002831	0.002994
2922.99	0.0191819	0.00223822	0.000719	0.002555	0.00279	0.002964
2904.61	0.0129267	0.00229929	0.000688	0.002514	0.002899	0.003004
2886.36	0.00776811	0.00226971	0.000735	0.002488	0.002919	0.00299
2868.24	0.00436082	0.0022605	0.000729	0.00251	0.002904	0.00294
2850.27	0.00248999	0.00234153	0.000532	0.002516	0.002899	0.003054
2832.42	0.00166233	0.00243063	0.000582	0.002503	0.002855	0.003022
2814.71	0.00124976	0.00237686	0.00058	0.002521	0.002803	0.002987
2797.13	0.00100312	0.00233615	0.000637	0.002439	0.002801	0.002964
2779.68	0.000820674	0.00233692	0.000659	0.002473	0.002884	0.002978
2762.36	0.000666837	0.00233846	0.000609	0.002512	0.002922	0.003078
2745.18	0.000648402	0.00236995	0.000525	0.002471	0.002927	0.003002
2728.12	0.00059564	0.00238339	0.00041	0.002445	0.002931	0.00298
2711.18	0.000479309	0.00237801	0.000504	0.00243	0.002953	0.003025
2694.38	0.000490116	0.00241335	0.000468	0.002505	0.002972	0.003071
2677.7	0.000486937	0.00241911	0.000522	0.002489	0.002978	0.003121
2661.15	0.000467231	0.00236995	0.000479	0.002468	0.002997	0.003111
2644.72	0.000392855	0.00234806	0.000569	0.00249	0.002978	0.003101
2628.41	0.000355985	0.00232578	0.000711	0.002468	0.002912	0.002989
2612.23	0.000284788	0.00233769	0.000652	0.002462	0.002827	0.002984
2596.17	0.000308945	0.00233308	0.000587	0.002392	0.002805	0.003073
2580.23	0.000340093	0.00235843	0.000583	0.002347	0.002866	0.003057
2564.41	0.00028161	0.00236227	0.000432	0.002417	0.002863	0.003002
2548.71	0.000277796	0.00237878	0.000396	0.002439	0.002846	0.002987
2533.13	0.000373785	0.00239645	0.000493	0.002459	0.002815	0.002995
2517.67	0.00042909	0.00246443	0.000447	0.002481	0.002804	0.002966
2502.32	0.000455153	0.00247172	0.000452	0.002523	0.002797	0.003037
2487.09	0.00042464	0.00241258	0.000367	0.002532	0.002763	0.003089
2471.98	0.000375056	0.00245098	0.000174	0.002572	0.00272	0.003076
2456.98	0.000258725	0.00246596	0.000201	0.002568	0.002724	0.003063
2442.1	0.000150658	0.00243639	0.000318	0.002462	0.002738	0.003055
2427.33	8.32752e-05	0.00226856	0.000296	0.002402	0.002773	0.003051
2412.67	7.62826e-06	0.00216679	0.000171	0.00243	0.002771	0.002996
2398.12	-4.2591e-05	0.00230082	0.0003	0.002464	0.002731	0.002869
2383.69	-0.00012968	0.00234499	0.00035	0.002441	0.002743	0.002932
2369.36	-0.00011252	0.00235728	0.000314	0.002366	0.002756	0.003016
2355.15	-6.9926e-06	0.00241872	0.000299	0.002335	0.002718	0.002988
2341.04	6.67473e-05	0.00244791	0.000206	0.002401	0.002713	0.002964
2327.04	7.18328e-05	0.00252549	0.000234	0.002457	0.002715	0.00294
2313.15	2.0342e-05	0.00257426	0.000304	0.002432	0.002736	0.002982
2299.36	1.52565e-05	0.00254623	0.000305	0.002391	0.002703	0.002959
2285.68	6.35688e-07	0.00246058	0.000276	0.002458	0.002659	0.002935
2272.11	3.30558e-05	0.00241642	0.000338	0.002513	0.002693	0.002925
2258.64	0.000124595	0.00241949	0.00027	0.002479	0.002715	0.002955
2245.27	0.000134766	0.0024771	0.000192	0.002406	0.002676	0.002937
2232	0.000157015	0.00244868	0.000166	0.002321	0.002761	0.002991
2218.84	0.000205963	0.00243562	0.000163	0.002286	0.002942	0.00305
2205.78	0.000185621	0.00252242	6.99e-05	0.002352	0.002962	0.00301
2192.81	0.000214863	0.00252472	0.00016	0.002377	0.002823	0.002986
2179.95	8.26395e-05	0.0024794	0.000201	0.002387	0.002708	0.003038
2167.19	-0.00011633	0.00242986	0.000104	0.002364	0.002694	0.003036
2154.52	-5.4034e-05	0.00237801	0.000162	0.002396	0.002688	0.003006
2141.95	8.07324e-05	0.00241181	0.000182	0.002402	0.002628	0.002922
2129.48	0.000153837	0.00252242	0.000184	0.002407	0.002599	0.002915
2117.11	0.0001799	0.00252318	0.00018	0.00239	0.002616	0.002999
2104.83	0.000182443	0.00252088	0.000122	0.002337	0.002628	0.003023
2092.64	8.83607e-05	0.00252395	0.000146	0.002361	0.002639	0.003013
2080.55	2.28848e-05	0.00249669	0.000287	0.002376	0.002646	0.002999
2068.55	1.33495e-05	0.00245444	0.000245	0.002392	0.002665	0.003007
2056.65	-5.7212e-05	0.00246635	0.000217	0.002432	0.002654	0.003024
2044.83	-0.00013922	0.00250398	0.000168	0.002406	0.002614	0.002977
2033.11	-0.00014494	0.00252011	0.000205	0.002363	0.002574	0.00293
2021.48	-4.2591e-05	0.00251166	0.000175	0.002343	0.002569	0.002939
2009.93	1.90706e-06	0.00248286	0.000164	0.002337	0.002531	0.002983
1998.48	-0.00011697	0.00249861	0.00024	0.002363	0.002522	0.003004
1987.12	-0.00030513	0.00243332	0.000303	0.002351	0.002567	0.00295
1975.84	-0.00036806	0.00243409	0.00019	0.002316	0.002588	0.003006
1964.65	-0.00028542	0.00245367	0.000139	0.002253	0.002597	0.002994
1953.54	-0.00011379	0.00243908	0.000148	0.002273	0.002611	0.002897
1942.52	6.42045e-05	0.0025228	0.00021	0.002275	0.00258	0.002943
1931.59	0.000158286	0.00255813	0.000224	0.002246	0.002538	0.003017
1920.74	0.000121416	0.00247019	0.0002	0.002291	0.002545	0.002992
1909.97	-1.1442e-05	0.00249515	9.52e-05	0.002369	0.002567	0.002968
1899.29	-0.00010044	0.00253394	0.000185	0.002362	0.002542	0.002904
1888.69	-9.5353e-05	0.00246903	0.000121	0.002347	0.002524	0.002897
1878.17	-3.7506e-05	0.00241949	6.58e-05	0.002348	0.002532	0.002889
1867.73	-4.5134e-05	0.00240912	6.72e-05	0.002375	0.002546	0.002902
1857.37	-6.2933e-05	0.00248363	-2.3e-05	0.00239	0.002567	0.002943
1847.09	-5.7212e-05	0.00251013	5.15e-05	0.002379	0.002531	0.002948
1836.89	-4.4498e-05	0.00243985	9.84e-05	0.002345	0.002494	0.002964
1826.77	3.62342e-05	0.00243908	0.000149	0.002278	0.002487	0.002904
1816.72	0.000238383	0.00245636	7.63e-05	0.002272	0.002532	0.002868
1806.76	0.000398577	0.00241296	0.000123	0.002246	0.002501	0.002933
1796.86	0.000262539	0.00244254	7.04e-05	0.002221	0.002465	0.002907
1787.05	9.72603e-05	0.00248056	0.000141	0.002256	0.002465	0.002928
1777.31	0.00010616	0.00245559	0.000158	0.002199	0.002398	0.002977
1767.64	5.84833e-05	0.00239299	0.000132	0.002183	0.002385	0.002873
1758.05	-5.7212e-06	0.0023953	0.000123	0.002224	0.00246	0.002795
1748.53	9.53532e-06	0.00241527	0.000178	0.002182	0.002517	0.00286
1739.09	-3.8141e-06	0.00241335	0.000152	0.002121	0.002509	0.002863
1729.71	-5.1491e-05	0.00247057	0.000206	0.002141	0.002415	0.002862
1720.41	-4.0684e-05	0.00245329	5.75e-05	0.002181	0.002348	0.00295
1711.18	6.35688e-07	0.00246788	9.7e-05	0.002285	0.002367	0.002966
1702.01	1.90706e-06	0.00250744	4e-05	0.00235	0.002408	0.002897
1692.92	-4.8312e-05	0.00255506	5.2e-05	0.002324	0.002453	0.002814
1683.9	-9.281e-05	0.00258194	2.16e-05	0.002305	0.002448	0.002804
1674.94	-3.6234e-05	0.00256313	0.000105	0.002225	0.002417	0.002792
1666.06	3.68699e-05	0.00257926	0.000162	0.002182	0.002408	0.002709
1657.23	5.65763e-05	0.00255583	0.00011	0.002209	0.002411	0.002766
1648.48	1.08067e-05	0.00246596	-3.9e-05	0.002142	0.002394	0.002876
1639.79	-3.7506e-05	0.00241219	5.52e-06	0.002131	0.002389	0.002866
1631.17	-7.6283e-06	0.00247057	0.000105	0.002176	0.002393	0.002729
1622.61	-4.4498e-06	0.0025374	9.84e-05	0.002169	0.002403	0.002665
1614.12	-1.7164e-05	0.00255045	2.44e-05	0.00213	0.002443	0.002734
1605.69	-3.8141e-06	0.00250705	8.6e-05	0.002166	0.002387	0.002803
1597.32	-4.4498e-06	0.00240912	0.000125	0.002225	0.002309	0.002772
1589.02	-2.6699e-05	0.00240836	-4.6e-06	0.002294	0.00228	0.002778
1580.77	2.98774e-05	0.00247671	9.66e-05	0.002252	0.002308	0.002833
1572.59	0.000118238	0.00247364	8.23e-05	0.002152	0.002298	0.002806
1564.47	6.61116e-05	0.00243178	6.49e-05	0.002129	0.002222	0.002727
1556.41	-1.4621e-05	0.00240375	0.000192	0.002154	0.002163	0.002763
1548.41	3.24201e-05	0.00245137	0.000132	0.002151	0.002187	0.002843
1540.47	8.89964e-05	0.00250898	6.99e-05	0.002169	0.002238	0.002785
1532.58	2.54275e-05	0.00249937	0.000202	0.002203	0.002194	0.002671
1524.76	2.35205e-05	0.00246635	0.000162	0.002239	0.002128	0.002668
1516.99	-7.6283e-05	0.00241949	0.000257	0.002193	0.002125	0.002648
1509.28	-0.00021041	0.00239338	0.000198	0.002136	0.002157	0.002577
1501.62	-0.00015702	0.00244023	0.000226	0.002085	0.002205	0.002546
1494.02	-6.1026e-05	0.00250053	0.000166	0.002013	0.002204	0.002517
1486.48	2.8606e-05	0.00250168	0.00012	0.002024	0.002169	0.002549
1478.99	5.02194e-05	0.00245214	0.000117	0.002133	0.002199	0.002645
1471.56	-3.9413e-05	0.00237955	7.59e-05	0.002281	0.002229	0.00268
1464.17	-8.8996e-05	0.0023784	6.16e-05	0.00233	0.002196	0.002686
1456.84	-8.0732e-05	0.00242871	2.3e-06	0.002212	0.002163	0.00273
1449.57	-4.7041e-05	0.00243255	5.75e-05	0.0021	0.002111	0.002742
1442.34	-2.0978e-05	0.00239069	0.000151	0.00211	0.002078	0.002779
1435.17	-6.3569e-07	0.00230428	2.76e-05	0.002106	0.002098	0.002773
1428.05	6.54759e-05	0.00228815	3.63e-05	0.002058	0.002125	0.002715
1420.98	0.00011506	0.00232156	8.74e-06	0.002067	0.002125	0.002697
1413.96	0.000113153	0.00234383	-3.5e-05	0.002099	0.002109	0.002706
1406.99	7.81897e-05	0.00234614	-4.5e-05	0.002088	0.002107	0.002675
1400.06	2.98774e-05	0.00228738	-8.1e-05	0.002074	0.002082	0.002639
1393.19	-2.2885e-05	0.00225051	-1.5e-05	0.002087	0.002052	0.002706
1386.36	-4.8312e-05	0.00226818	8.83e-05	0.002082	0.002048	0.002696
1379.59	3.75056e-05	0.00232924	-3.8e-05	0.00208	0.002066	0.002629
1372.85	9.09034e-05	0.00235996	-8.1e-05	0.002053	0.00208	0.002688
1366.17	4.83123e-05	0.0023231	7.82e-06	0.002089	0.002002	0.002715
1359.53	-1.7799e-05	0.00229276	5.61e-05	0.002191	0.001932	0.002726
1352.93	-5.5305e-05	0.00229813	1.43e-05	0.002162	0.002009	0.002751
1346.39	2.66989e-05	0.00227163	2.67e-05	0.002069	0.002051	0.002866
1339.88	3.36915e-05	0.00220942	6.53e-05	0.002037	0.002003	0.003006
1333.42	-4.2591e-05	0.00220711	3.63e-05	0.002036	0.001957	0.002966
1327.01	-2.2885e-05	0.00225435	-2.1e-05	0.002037	0.001991	0.002857
1320.63	3.75056e-05	0.00229813	-1.3e-05	0.002024	0.001991	0.002786
1314.3	4.13197e-05	0.0023158	2.02e-05	0.001988	0.001995	0.002769
1308.01	6.54759e-05	0.00229545	1.24e-05	0.001946	0.002	0.002786
1301.77	7.37398e-05	0.00230773	-1.1e-05	0.00196	0.002005	0.002781
1295.56	0.000104889	0.00232463	-2.2e-05	0.001978	0.002	0.002761
1289.4	4.19554e-05	0.00225742	-4.5e-05	0.001994	0.001915	0.002727
1283.27	6.22975e-05	0.00211763	-6.2e-05	0.002046	0.001844	0.002655
1277.19	3.55985e-05	0.00205503	1.06e-05	0.002034	0.00185	0.00262
1271.14	-2.797e-05	0.00210573	7.82e-06	0.001951	0.001875	0.00266
1265.14	8.26395e-06	0.00218177	4.32e-05	0.001894	0.001785	0.002652
1259.17	2.60632e-05	0.00224974	4.46e-05	0.00192	0.001724	0.002558
1253.24	-8.3911e-05	0.00226434	6.58e-05	0.001969	0.001773	0.002483
1247.35	-0.00018562	0.00224514	5.84e-05	0.001959	0.00184	0.002503
1241.49	-0.00015638	0.0022363	6.85e-05	0.001902	0.001833	0.002555
1235.68	-0.00014812	0.00220519	1.06e-05	0.001879	0.00182	0.00251
1229.89	-2.7335e-05	0.00216103	-6.4e-05	0.001882	0.001853	0.00243
1224.15	8.13681e-05	0.00216256	-3.1e-05	0.001856	0.001828	0.002465
1218.44	3.49629e-05	0.00217639	-1.7e-05	0.001838	0.001727	0.002527
1212.77	3.81413e-06	0.00219713	-1.7e-05	0.001855	0.00175	0.002535
1207.12	-2.6063e-05	0.00220711	1.38e-05	0.001885	0.0018	0.00251
1201.52	-9.4082e-05	0.00218292	2.48e-05	0.001917	0.001822	0.002461
1195.95	-0.00033882	0.00218638	-6e-05	0.00188	0.00186	0.002417
1190.41	-0.00023075	0.00218369	-7.1e-05	0.001799	0.001827	0.002345
1184.9	4.64052e-05	0.00217063	-4.5e-05	0.001767	0.001737	0.002254
1179.43	0.000111881	0.00219098	-9.3e-05	0.001757	0.001718	0.002302
1173.99	5.72119e-05	0.0021979	-0.00011	0.001768	0.001683	0.002353
1168.58	5.08551e-06	0.00216525	-9.7e-05	0.001812	0.001706	0.002278
1163.21	-4.4498e-05	0.00210342	-4.6e-05	0.001816	0.001721	0.002273
1157.86	-1.4621e-05	0.00206003	2.62e-05	0.001774	0.001724	0.002332
1152.55	-9.5353e-06	0.00205234	4.09e-05	0.001761	0.001758	0.002345
1147.26	1.90706e-05	0.00200703	1.43e-05	0.001747	0.001746	0.002375
1142.01	-3.8141e-05	0.00196977	-1.8e-05	0.00173	0.001638	0.002401
1136.78	-7.819e-05	0.00198398	-9.2e-07	0.001761	0.001626	0.002354
1131.58	-5.6576e-05	0.00198974	1.43e-05	0.001785	0.001639	0.002296
1126.41	7.88253e-05	0.00197169	1.7e-05	0.001747	0.001659	0.002235
1121.28	4.70409e-05	0.00194366	4.32e-05	0.001698	0.001606	0.002202
1116.16	-6.3569e-06	0.00193598	8.28e-06	0.001683	0.001583	0.00225
1111.08	1.65279e-05	0.00193751	3.63e-05	0.001686	0.001552	0.002232
1106.02	7.62826e-06	0.00190794	3.45e-05	0.001685	0.001505	0.002168
1100.99	2.54275e-06	0.00187568	5.38e-05	0.001661	0.001437	0.002174
1095.99	-2.0978e-05	0.00186378	5.06e-05	0.001667	0.001384	0.002206
1091.01	3.81413e-05	0.00180425	1.56e-05	0.001704	0.001427	0.002208
1086.06	5.84833e-05	0.00175317	1.79e-05	0.001718	0.001527	0.002181
1081.14	-1.5257e-05	0.00177007	2.85e-05	0.001717	0.001534	0.002148
1076.24	-6.6112e-05	0.00181961	1.1e-05	0.001685	0.001455	0.00212
1071.36	-9.4718e-05	0.00183497	-2e-05	0.001625	0.001394	0.002068
1066.51	-4.3862e-05	0.0018127	-3.2e-06	0.001603	0.001399	0.001993
1061.68	6.03904e-05	0.00176585	-2.5e-05	0.001569	0.001409	0.001967
1056.88	0.00010171	0.00172552	-4.8e-05	0.001495	0.001409	0.00202
1052.1	0.000136037	0.00171323	-3.5e-05	0.001498	0.001411	0.002093
1047.34	8.32752e-05	0.00173051	3.86e-05	0.001558	0.001356	0.002095
1042.61	5.84833e-05	0.00177813	0.000105	0.001548	0.001312	0.002012
1037.9	2.09777e-05	0.00177122	8e-05	0.001492	0.001332	0.00197
1033.21	3.36915e-05	0.00171323	2.48e-05	0.001436	0.001341	0.001976
1028.54	-1.4621e-05	0.00174127	-5.1e-06	0.001417	0.001345	0.002009
1023.89	-1.7164e-05	0.00177007	7.36e-05	0.001442	0.001293	0.001991
1019.27	-1.1442e-05	0.00177084	9.01e-05	0.001481	0.001227	0.001947
1014.67	7.24685e-05	0.00173551	3.86e-05	0.001447	0.001261	0.001919
1010.08	5.53049e-05	0.00173743	9.2e-07	0.001422	0.001246	0.001906
1005.52	2.35205e-05	0.00178774	-9.7e-06	0.001427	0.001203	0.001874
1000.98	6.35688e-06	0.00178044	7.82e-06	0.001437	0.001213	0.001825
996.452	4.76766e-05	0.00167521	7.82e-06	0.001443	0.001222	0.001785
991.947	4.38625e-05	0.00162874	5.52e-05	0.001429	0.0012	0.001835
987.462	-2.352e-05	0.0016683	2.58e-05	0.001372	0.001231	0.001851
982.996	-5.9755e-05	0.00167943	2.3e-05	0.001366	0.001196	0.001839
978.547	-2.9242e-05	0.00166522	6.07e-05	0.001365	0.001133	0.001764
974.117	9.53532e-06	0.00163988	4.78e-05	0.001364	0.001126	0.001723
969.705	-2.9877e-05	0.0016345	1.79e-05	0.001339	0.001123	0.001803
965.311	5.53049e-05	0.00160915	2.9e-05	0.001333	0.001087	0.001836
960.933	6.10261e-05	0.00154233	6.39e-05	0.001368	0.001065	0.001797
956.573	3.36915e-05	0.00156729	-1.4e-06	0.001344	0.001053	0.001772
952.23	-2.5428e-05	0.00156845	-3.7e-05	0.001307	0.001048	0.001775
947.903	-6.9926e-06	0.00156076	-1.8e-05	0.001307	0.001047	0.001787
943.593	-2.6063e-05	0.00156998	5.06e-06	0.001288	0.001004	0.001806
939.298	-9.281e-05	0.00151084	1.1e-05	0.001266	0.000979	0.00176
935.019	-9.9803e-05	0.00147666	5.24e-05	0.001293	0.001009	0.001714
930.755	-8.1368e-05	0.00149048	5.8e-05	0.001286	0.000984	0.001651
926.507	-0.00011442	0.00146552	8.51e-05	0.001253	0.000954	0.00159
922.274	-6.2297e-05	0.00139524	0.000109	0.001214	0.000905	0.001617
918.055	1.52565e-05	0.00139831	6.62e-05	0.001181	0.000864	0.001625
913.851	3.62342e-05	0.00142904	6.03e-05	0.001164	0.000863	0.001564
909.661	-6.3569e-06	0.0014275	0.000107	0.001148	0.000831	0.001549
905.485	-5.2126e-05	0.00141137	5.75e-05	0.001112	0.000867	0.001582
901.322	-3.4963e-05	0.00137604	6.72e-05	0.001103	0.000827	0.001577
897.173	-8.2639e-06	0.00138372	9.2e-06	0.001113	0.000756	0.001536
893.038	-5.2126e-05	0.00131651	-4.9e-05	0.001099	0.000753	0.00157
888.915	6.99257e-06	0.00125814	-7.6e-05	0.001063	0.000749	0.001589
884.805	5.40335e-05	0.0012735	-2.8e-05	0.001044	0.000771	0.001531
880.707	9.53532e-05	0.00129692	-1.4e-06	0.001041	0.000771	0.001451
876.622	0.000171636	0.0013023	-1.8e-05	0.001042	0.000725	0.001472
872.549	0.000233298	0.00132573	-3.9e-05	0.001012	0.000727	0.001457
868.488	0.000193249	0.00134378	-4.5e-05	0.001033	0.000693	0.001459
864.439	0.000124595	0.00127619	-2.3e-05	0.001029	0.000667	0.001481
860.401	3.94127e-05	0.00127004	-1.3e-05	0.001031	0.000681	0.001462
856.374	2.66989e-05	0.00129616	-3.7e-05	0.001022	0.000708	0.001413
852.359	6.61116e-05	0.00127926	-4.3e-05	0.000993	0.000689	0.001387
848.354	7.43755e-05	0.00126467	-4.8e-05	0.000989	0.000654	0.00138
844.36	8.89964e-06	0.0012036	-1.8e-05	0.00099	0.000607	0.001388
840.376	2.35205e-05	0.00114407	-4.1e-05	0.000957	0.000567	0.001334
836.402	8.26395e-05	0.00101465	-7.4e-06	0.000934	0.000536	0.001344
832.439	8.64536e-05	0.00100351	2.07e-05	0.000884	0.000557	0.00128
828.486	6.29331e-05	0.00106381	-4.6e-05	0.000892	0.00056	0.001168
824.542	4.8948e-05	0.00108762	-0.0001	0.00089	0.000587	0.001191
820.607	3.94127e-05	0.00115982	-2.8e-05	0.000859	0.000533
